# Supplementary material for: The Epichloë festucae Antifungal Protein Efe-AfpA Is also a Possible Effector Protein Required for the Interaction of the Fungus with Its Host Grass Festuca rubra subsp. rubra
Source: Microorganisms. 2021 Jan 9;9(1):140. doi: 10.3390/microorganisms9010140 (PMC7827515; doi:10.3390/microorganisms9010140)
Supplement: Supplementary file 1 [file microorganisms-09-00140-s001.zip]

Archive with 3 entries (2 files):
- microorganisms-1044856-supplementary/
- microorganisms-1044856-supplementary/Supplementary Figure S1.docx
- microorganisms-1044856-supplementary/Table S1.xlsx
