# Supplementary material for: The Epichloë festucae Antifungal Protein Efe-AfpA Is also a Possible Effector Protein Required for the Interaction of the Fungus with Its Host Grass Festuca rubra subsp. rubra
Source: Microorganisms. 2021 Jan 9;9(1):140. doi: 10.3390/microorganisms9010140 (PMC7827515; doi:10.3390/microorganisms9010140)
Supplement: Supplementary file 1 [file microorganisms-09-00140-s001.zip › microorganisms-1044856-supplementary/Table S1.xlsx]

## Sheet: Sheet1
Wang, Luo, Clarke, Belanger The Epichloë festucae antifungal protein Efe-AfpA is also a possible effector protein required for the interaction of the fungus with its host grass Festuca rubra subsp. rubra
Table S1. Sequences of oligonucleotide primers used in this study
Primer	Sequence, 5'-3'
Construction of pD2P6 Plasmid
AFP-Del2-F	TCACGTATGAGTTTTAGAGCTAGAAATAGCAAG
AFP-Del2-R	TCAGAATGCCGATCATTTATCTTTCACTGCG
Construction of pG4 Plasmid
BG2F	GTATCACGAGGCCCTTTC
FullerGR	GAAGTGGAAAGGCTGGTG
FullerGF2	TCTTTGAAAAGATAATGTATGATTATGC
PCseqR1	TTCACCGTCATCACCGAAAC
GTCas9F	aggggcacaccagcctttccacttcAGAAGCCGCAGGTGTCGAG
GTCas9R	taatcatacattatcttttcaaagaCGATGTCTTCCTCTTCGGC
gRNA Synthesis
gF2	TAATACGACTCACTATAGGCATTCTGATCACGTA
gR2	TTCTAGCTCTAAAACTCATACGTGATCAGAATGC
Construction of Rescue Plasmid
60F	GGGCTCGGAGATGTGTATAACAGAAGACGGCATACGAGATCTTTGCCTCTGTCTGTATCC
60R	CACGACGCTCTTCCGATCTACACTCTTTCCCTACACGACATTCCTTCAACGCTATAGACG
Screening Transformants
cafp-f	CTATGCAAATCACCGTGGTC
AFPr	CTAATGACACGTGACAGCTC
COM1F	CAGAAGACGGCATACGAGAT
COM1R	ACACTCTTTCCCTACACGAC
RescueR	GATTGGAAAGGAGTTCTGCTA
qRT-PCR
TC399	AAAAAGCAACCGAATGCAAG
TC400	CGAGACGACATAACTACATGTATCAAA
TC407	TAGCTGGCGTTATGGAAAGG
TC408	CGATTGTGCGACTACTACCTCA
afpA-F	CGTGGTCGCGGTTTTCC
afpA-R	GGAGTTGATGGGTGTGGCTACT
